# Supplementary material for: Exploring the Effectiveness of Immersive Virtual Reality Rehabilitation for Parkinson’s Disease: A Narrative Review
Source: J Clin Med. 2025 Sep 28;14(19):6858. doi: 10.3390/jcm14196858 (PMC12525201; doi:10.3390/jcm14196858)
Supplement: Supplementary file 1 [file jcm-14-06858-s001.zip]

Archive with 1 entries (1 files):
- jcm-3866016-supplementary.pdf
